# Supplementary material for: Increased On-Target Rate and Risk of Concatemerization after CRISPR-Enhanced Targeting in ES Cells
Source: Genes (Basel). 2023 Feb 3;14(2):401. doi: 10.3390/genes14020401 (PMC9957269; doi:10.3390/genes14020401)
Supplement: Supplementary file 1 [file genes-14-00401-s001.zip]

Archive with 1 entries (1 files):
- genes-2175802-supplementary.pdf
